# Supplementary material for: Regulated expression of a transgene introduced on an oriP/EBNA-1 PAC shuttle vector into human cells
Source: BMC Biotechnol. 2009 Oct 16;9:88. doi: 10.1186/1472-6750-9-88 (PMC2770504; doi:10.1186/1472-6750-9-88)
Supplement: Additional file 1 — Supplemental Table 1. Genomic PCR primers used to verify the deletion covering the entire CDH3 gene in SK-BR-3. [file 1472-6750-9-88-S1.XLS]

## Sheet: Sheet1
Supplemental Table 1.
Genomic PCR primers used to verify the deletion covering the entire CDH3 gene in SK-BR-3.
Genomic PCR primers	Sequence	Fragm size	Genome location
CDH3-77A18_Forw	tta acc cag cac ctt tcc ac	244 bp	10 kb upstream of CDH3 transcription start
CDH3-77A18_Rev	aag tgg gtt cag atg gct tg
CDH3-L1	gcc gct cct aac tac ctg ttc	937 bp	Within CDH3 exon 16
CDH3-R1	tga gtt aga tgc caa taa acc ttc
CDH1 I2 Forw	ggc tgt ggc ttt tgt tta cag	696 bp	Within CDH1 intron 2
CDH1 I2 Rev	cct tgg ggg aaa cag tac c
NAE1 Forw	ctc taa acc ctt tct ggc tgg ag	299 bp	1.8 Mb centromeric to the CDH3 gene
NAE1 Rev	ggt gct gtt gat agc att tcc c
