# Supplementary material for: Regulated expression of a transgene introduced on an oriP/EBNA-1 PAC shuttle vector into human cells
Source: BMC Biotechnol. 2009 Oct 16;9:88. doi: 10.1186/1472-6750-9-88 (PMC2770504; doi:10.1186/1472-6750-9-88)
Supplement: Additional file 2 — Supplemental Table 2. Sequencing primers used to verify cloning steps in the construction of pPAC7. [file 1472-6750-9-88-S2.XLS]

## Sheet: Sheet1
Supplemental Table 2.
Sequencing primers used to verify cloning steps in the construction of pPAC7.
Sequencing primers	Sequence
M13U	ggt aac gcc agg gtt ttc c
M13R	cag gaa aca gct atg acc
EBNA-F	aca cat tcc aca tcc acc g
EBNA-R	ccg taa gtt atg taa cgc gg
PDJ216	cgg gtg cgc ata gaa att g
PDJ217	ttc cca taa tgg tga aag ttc c
EGFP-F	gca ata gca tca caa att tca ca
EGFP-R	cgg gcc att tac cgt aag tta t
pPAC7-kanR	atg gct cat aac acc cct tg
pPAC7 Left	cat cgg tcg agc ttg aca ttg tag
pPAC7 Right	ttt tga tgt tca tgt tca tgt ctc ctt c
